# Supplementary material for: Data from proteomic analysis of the skin of Chinese giant salamander (Andrias davidianus)
Source: Data Brief. 2015 Feb 26;3:99–102. doi: 10.1016/j.dib.2015.02.010 (PMC4510102; doi:10.1016/j.dib.2015.02.010)
Supplement: Supplementary file 1 — Supplementary data [file mmc1.zip › Supplementary Table 1.xls]

## Sheet: Sheet1
The expression abundance of the proteins in the skin, mucus and molting of Chinese giant salamander
Proteins	Entry name	Genes	pI-Value	MW(kDa)	Mascot Score	MS Coverage	Protein expression abundance
							Skin	Mucus	Molting
14-3-3 protein beta/alpha	1433B_RAT	YWHAB	4.7	28.151	36	12			0.684478
32 kDa beta-galactoside-binding lectin lec-3	LEC3_CAEEL	LEC-3	7.9	33.677	54	15	0.161517
39S ribosomal protein L17, mitochondrial	RM17_RAT	MRPL17	10.5	20.309	48	26	0.521452
3-ketoacyl-CoA thiolase, mitochondrial	THIM_RAT	ACAA2	9.1	42.244	54	22		0.130487
40S ribosomal protein S10	RS10_HUMAN	RPS10	10.2	11.829	69	48		0.103068	0.748617
40S ribosomal protein S27	RS27_XENLA	RPS27	10.7	9.811	32	17		0.0668082
60S ribosomal protein L19	RL19_XENLA	RPL19	11.3	13.616	68	38	0.0743475
60S ribosomal protein L3	RL3_HUMAN	RPL3	10.2	22.351	67	33		0.091097
78 kDa glucose-regulated protein	GRP78_XENLA	HSPA5	4.8	72.705	78	14	0.361128		0.120018
acetylcholine receptor alpha1b	ACHAB_XENLA	CHRNA1-B	8.9	52.965	45	15	0.106662
Actin, alpha skeletal muscle 2	ACT2_XENLA	ACT2	5.1	42.304	146	35	1.2988
Actin, indirect flight muscle	ACT6_DROME	ACT88F	5.2	42.072	76	17	8.79288
Actin-related protein 10	ARP10_MOUSE	ACTR10	8.7	46.762	64	19	0.252268
Actin-related protein 2	ARP2_HUMAN	ACTR2	5.5	44.217	74	22		0.340434
Actin-related protein 3	ARP3_RAT	ACTR3	5.5	47.783	65	16	0.0866223
Adenine phosphoribosyltransferase	APT_HUMAN	APRT	5.4	20.054	54	28		0.0396691
Adenylate cyclase type 10	ADCYA_RAT	ADCY10	6.6	188.184	69	6		4.84742
Adenylate kinase 2, mitochondrial	KAD2_DROAN	ADK2	9.2	26.756	52	23			0.117004
Adenylosuccinate synthetase	PURA2_XENLA	ADSS	6.4	49.319	47	12			0.706271
ADP/ATP translocase 2	ADT2_RAT	SLC25A5	10.3	33.108	48	19			0.253497
ADP/ATP translocase 3	ADT3_HUMAN	SLC25A6	10.3	33.073	64	21	0.252448
AHNAK nucleoprotein (Desmoyokin) (Fragment)	Q28IN0_XENTR	AHNAK	5.4	61.556	57	18	0.125627
Aldo-keto reductase family 4 member C10	AKRCA_ARATH	AKR4C10	6.2	35.119	67	18	6.82874
Alpha1 type II collagen	Q9W7R9_CYNPY	COL2A1	8.8	135.497	49	6	0.548549		0.0870145
Alpha-1-acid glycoprotein 3	A1AG3_MOUSE	ORM3	5	24.168	41	23	1.31198		0.0562877
Alpha-N-acetylneuraminide alpha-2,8-sialyltransferase	SIA8A_XENLA	ST8SIA1	10.2	41.241	64	26	1.03224
Alpha-tocopherol transfer protein	TTPA_RAT	TTPA	6.6	31.94	48	17			0.36241
Angiomotin-like protein 2	AMOL2_HUMAN	AMOTL2	6.9	85.941	62	8	0.363836
Ankyrin repeat domain-containing protein 13C	AN13C_DANRE	ANKRD13C	6.3	55.785	67	19	0.15483
Ankyrin repeat domain-containing protein 29	ANR29_DANRE	ANKRD29	7.9	32.349	44	21	0.137783
Annexin A1	ANXA1_MOUSE	ANXA1	7.7	38.995	48	17	0.155401
Annexin A2	ANXA2_RAT	ANXA2	8.6	38.939	44	19	0.266298
Annexin A2-A	ANX2A_XENLA	ANXA2A	9.2	38.749	39	15	0.0840296
Annexin A5	ANXA5_CYNPY	ANXA5	5	36.13	35	14	0.4009		0.480024
Annexin-B10	ANX10_DROME	ANXB10	4.5	35.796	38	12			0.93113
Annexin-B11	ANX11_DROME	ANXB11	6	36.609	58	17	0.0586182	0.104748
AP-4 complex subunit mu-1	AP4M1_HUMAN	AP4M1	6.8	50.231	65	16			1.08286
Apolipoprotein A-IV	APOA4_RAT	APOA4	5	44.429	64	18	1.05972	14.8193
Apolipoprotein A-V	APOA5_HUMAN	APOA5	6	41.244	47	13	0.483696
Apolipoprotein Eb	APOEB_DANRE	APOEB	4.7	31.711	30	9	0.179461		0.0509371
Apoptosis regulator R1	AR1_XENLA	BCL2L2	7.6	25.111	41	19	0.381432
Aprataxin	APTX_DANRE	APTX	9.8	36.898	51	13	0.170217	0.110983
Arginyl-tRNA synthetase, cytoplasmic	SYRC_PONAB	RARS	6	76.094	76	17		2.07573
Aspartyl-tRNA synthetase	SYDC_HUMAN	DARS	4.8	66.143	82	11		0.271162
ATP synthase protein 8	Q7Y8V4_ANDDA	MT-ATP8	10.3	6.529	40	58		1.09237
ATP synthase subunit alpha	ATPA_HUMAN	ATP5A1	5.5	55.848	76	15			0.35976
ATP synthase subunit beta, mitochondrial	ATPB_MOUSE	ATP5B	5.1	56.265	60	13			1.01807
ATPase subunit 6 (Fragment)	Q9G4X9_ANDDA	MT-ATP6	11	13.885	48	45	3.65059
ATPase-dependent protease	T2C5D0_FRG3V	ORF29L	9.5	62.125	40	12	0.116612
ATP-binding cassette sub-family F member 1	ABCF1_RAT	ABCF1	6.2	95.649	52	9	0.275544
ATP-dependent Clp protease ATP-binding subunit clpX-like, mitochondrial	CLPX_HUMAN	CLPX	5.7	49.955	77	27		0.0170171
ATP-dependent DNA helicase Q1	RECQ1_HUMAN	RECQL	9.5	71.736	47	11		0.558541
Barrier-to-autointegration factor A	BAFA_XENLA	BANF1-A	4.9	10.062	52	52		0.136941
B-cell lymphoma 6 protein homolog	BCL6_MOUSE	BCL6	9.5	80.755	55	14	0.144927
Bestrophin variant c	B3EY01_AMBTI	VMD2	9.8	37.223	51	18	0.0774922	0.718093
Beta-1,3-galactosyl-O-glycosyl-glycoprotein beta-1,6-N-acety	GCNT4_DANRE	GCNT4	9.7	50.637	49	11	1.12804		0.527113
Beta-actin	F1DFL6_ANDDA	ACTB	5.2	42.011	43	15	2.36445	0.392748
Beta-galactosidase-1-like protein 3	GLBL3_RAT	GLB1L3	9.5	72.506	48	9		0.730415
Beta-mannosidase	MANBA_HUMAN	MANBA	5.7	104.54	45	6	0.354544	0.289949
Bile salt sulfotransferase	ST2A1_RAT	ST2A1	9.2	33.34	53	26		0.570534
BRCA1-associated protein	BRAP_HUMAN	BRAP	5.6	68.573	53	9			0.243309
BTB/POZ domain-containing protein KCTD6	KCTD6_DANRE	KCTD6	6.1	27.843	54	14	0.352177
cAMP-specific 3',5'-cyclic phosphodiesterase 4A	PDE4A_RAT	PDE4A	5	94.007	48	9			0.273395
cAMP-specific 3',5'-cyclic phosphodiesterase 4D	PDE4D_RAT	PDE4D	5.3	91.123	48	6	0.415085
Caspase-1	CASP1_MOUSE	CASP1	5.7	46.238	53	16	1.21676
Cell death activator CIDE-B	CIDEB_MOUSE	CIDEB	9.6	24.956	54	26		0.127454	0.294668
Cellular tumor antigen p53	P53_HUMAN	TP53	6.4	44.196	55	17	0.0782155
Centromere protein N-A	CENNA_XENLA	CENPN	9.8	40.046	55	19	0.142018
Centrosomal protein of 290 kDa	CE290_DANRE	CEP290	6	283.831	51	3			0.5754
cGMP-dependent 3',5'-cyclic phosphodiesterase	PDE2_HUMAN	PDE2A	8.5	98.791	47	6	0.0839638	1.63021
cGMP-dependent protein kinase 1	KGP1_HUMAN	PRKG1	5.7	76.943	59	14	0.483188
cGMP-dependent protein kinase 2	KGP2_RAT	PRKG2	9.3	87.811	52	11	0.593001
Chitinase domain-containing protein 1	CHID1_XENLA	CHID1	7.8	44.396	49	13			0.110879
Cleavage and polyadenylation specificity factor subunit 6	CPSF6_DANRE	CPSF6	7.1	58.967	49	12		0.38035
Clusterin-associated protein 1	CLUA1_RAT	CLUAP1	4.6	46.543	58	19		0.2651
Cofilin-1-A	COF1A_XENLA	CFL1	8.8	19.282	31	17			0.291727
Coiled-coil domain-containing protein 123, mitochondrial	CEP89_HUMAN	CEP89	5.9	79.599	52	11			0.0799886
Coiled-coil domain-containing protein 144A	C144A_HUMAN	CCDC144A	5.1	166.448	64	8	0.595564
Coiled-coil domain-containing protein 51	CCD51_RAT	CCDC51	9.2	46.07	52	25		4.0979
Collagen alpha-1(IV) chain	CO4A1_MOUSE	COL4A1	9.4	161.719	40	4	0.581906
Collagen alpha-1(IX) chain (Fragment)	CO9A1_RAT	COL9A1	10.2	31.408	33	12	0.0416355
Collagen alpha-1(VI) chain	CO6A1_XENLA	COL6A1	5.4	111.008	36	5			0.158212
Collagen alpha-1(XI) chain	COBA1_MOUSE	COL11A1	5	181.48	38	3		0.02741
Collagen alpha-1(XXI) chain	COLA1_XENLA	COL21A1	8.7	100.496	33	6			0.489499
Collagen alpha-1(XXV) chain	COPA1_MOUSE	COL25A1	9.5	65.818	36	6			0.0238113
Collagen alpha-1(XXVII) chain A	CRA1A_DANRE	COL27A1A	10.6	180.586	31	4	0.0600641
Collagen alpha-2(IX) chain	CO9A2_MOUSE	COL9A2	10	65.509	45	7	0.378879	0.305641	0.114068
Collagen and calcium-binding EGF domain-containing protein 1	CCBE1_DANRE	CCBE1	6.4	44.96	35	9	0.973601	21.7454
Collagen type I alpha 2	I3NN31_AMBME	COL1A2	9.6	128.129	24	6		34.1422
Collagen type IV alpha-3-binding protein	C43BP_DANRE	COL4A3BP	5	71.071	42	10	0.1956
Collagenase	Q5D712_NOTVI	MMP1	5.1	53.485	30	9			0.00566864
Collagenase 3	MMP13_XENLA	MMP13	5.2	54.014	46	17	0.441656	0.0443214
Complement C1q subcomponent subunit B	C1QB_RAT	C1QB	9.8	26.801	48	18	0.174654
Corticotropin-releasing factor-binding protein	CRHBP_RAT	CRHBP	6.1	36.724	53	18	0.870996
CTP synthase 1-B	PYG1B_XENLA	CTPS1-B	5.9	67.415	39	11	0.0654171		0.321723
C-type lectin domain family 2 member D-related protein	CL2DR_RAT	CLEC2D	9.6	26.554	58	24	0.308414
Cyclin-dependent kinase 1-B	CDK1B_XENLA	CDK1	9	34.131	44	23	0.333232
Cyclin-dependent kinase 20	CDK20_RAT	CDK20	6.2	38.71	52	19		2.34719
Cytochrome b (Fragment)	U3LTI8_9AMPH	CYTB	9	28.108	26	11	0.599591
Cytokeratin 8 (Fragment)	O42434_NOTVI	KRT8	5	55.175	37	9	1.05972
Cytoplasmic polyadenylation element-binding protein 1	CPEB1_DANRE	CPEB1	9.1	63.185	45	11		0.137411
Destrin	DEST_RAT	DSTN	9.2	18.807	59	29	2.01226
Developmentally-regulated GTP-binding protein 1	DRG1_XENLA	DRG1	9.5	40.732	50	14	19.011
Dimethyladenosine transferase 2, mitochondrial	TFB2M_RAT	TFB2M	10	46.505	56	18		0.135126
Disabled homolog 2-interacting protein	DAB2P_RAT	DAB2IP	6.8	110.734	54	10		0.0954957
Disintegrin and metalloproteinase domain-containing protein	ADA29_HUMAN	ADAM29	8	95.662	54	9		9.61946
DNA ligase 4	DNLI4_HUMAN	LIG4	9.4	113.289	74	11		0.326245
DNA polymerase eta	POLH_HUMAN	POLH	9.4	72.439	83	16	0.0913318
DNA polymerase nu	DPOLN_MOUSE	POLN	8.8	97.64	59	6			0.148665
DNA polymerase subunit gamma-1	DPOG1_XENLA	POLG	7.5	130.943	53	10	9.46318
DNA repair protein ERCC1	ERCC1_ARATH	ERCC1	5.9	32.884	49	21	17.0847
DNA repair protein RAD50	RAD50_MOUSE	RAD50	6.5	154.533	57	9	0.357877
DNA repair-scaffolding protein	SPIDR_HUMAN	SPIDR	6.2	102.135	55	5		0.0895517
DNA replication licensing factor mcm5-A	MCM5A_XENLA	MCM5-A	9.3	83.181	57	11			0.214389
DNA-directed RNA polymerase I subunit RPA1	RPA1_HUMAN	POLR1A	8.2	186.718	50	5	1.19075	1.04417	0.160038
Double-strand-break repair protein rad21 homolog	RAD21_XENLA	RAD21	4.4	71.795	54	10	1.75608		0.336613
Double-stranded RNA-binding protein Staufen homolog 2	STAU2_DANRE	STAU2	10.1	66.862	72	19	0.535602	2.23143
Dual specificity mitogen-activated protein kinase kinase 2	MP2K2_XENLA	MAP2K2	9.4	50.468	45	12	0.300041		0.0832053
Dual specificity phosphatase 28	DUS28_MOUSE	DUSP28	9.2	17.779	52	32			0.359539
Dynamin-1-like protein	DNM1L_HUMAN	DNM1L	6.4	82.339	56	11	0.450943	0.204833
Dystrophin-1	DMD_CAEEL	DYS-1	5	419.278	51	3		0.0430133	0.0619233
E1A-binding protein p400	EP400_HUMAN	EP400	9.6	351.333	72	4			0.77769
E3 ubiquitin-protein ligase BRE1B	BRE1B_RAT	RNF40	6.1	114.626	51	7	0.151156
E3 UFM1-protein ligase 1	UFL1_DANRE	UFL1	5.8	89.365	56	9	0.119227
Elongation factor 1-gamma	EF1G_DANRE	EEF1G	7.7	50.88	44	12	0.352385
Elongation factor G, mitochondrial	EFGM_HUMAN	GFM1	6.1	84.022	50	11		0.335933
Elongator complex protein 6	CC075_XENLA	ELP6	6.1	29.524	42	25	0.337297
Endonuclease/exonuclease/phosphatase family domain-containing 1	EEPD1_XENLA	EEPD1	8.6	62.802	46	11		0.145028	0.258931
ER degradation-enhancing alpha-mannosidase-like 3	EDEM3_XENLA	EDEM3	4.8	103.24	52	9		0.0957603
ER membrane protein complex subunit 10	EMC10_XENLA	EMC10	5	28.397	44	15			0.239736
Estradiol 17-beta-dehydrogenase 2	DHB2_RAT	HSD17B2	9.3	42.567	53	17		0.356478
Eukaryotic peptide chain release factor subunit 1	G8JLT9_XENTR	ETF1	5.4	49.347	62	21		34.1422
Eukaryotic translation initiation factor 3 subunit F	EIF3F_HUMAN	EIF3F	8.9	32.275	52	15	0.119543
Eukaryotic translation initiation factor 3 subunit G	EIF3G_HUMAN	EIF3G	9.5	30.141	42	25		1.05785
Eukaryotic translation initiation factor 3 subunit M	EIF3M_XENLA	EIF3M	5.2	42.735	53	15	8.00861
FAST kinase domain-containing protein 5	FAKD5_HUMAN	FASTKD5	9.3	87.488	63	13	1.05972
Fatty acyl-CoA reductase 1	FACR1_RAT	FAR1	9.8	59.572	51	14	0.121498
Fez family zinc finger protein 2	FEZF2_XENLA	FEZF2	10.6	49.292	49	12	0.266298
Fibronectin type III domain-containing protein 8	FNDC8_HUMAN	FNDC8	4.9	36.297	61	26	0.252598
G1/S-specific cyclin-D1	CCND1_XENLA	CCND1	4.9	33.673	55	22		1.03189
Galactoside 2-alpha-L-fucosyltransferase 2	FUT2_RAT	FUT2	9.4	40.128	49	17	0.814883
Galectin-2	LEG2_MOUSE	LGALS2	7.9	14.984	47	31	1.18285	0.0424058
Galectin-7	LEG7_MOUSE	LGALS7	6.9	15.221	44	34		2.48299
Gamma-crystallin N-A	CRGNA_DANRE	CRYGNA	5.5	22.01	44	30	2.10916
General transcription factor IIF subunit 2	T2FB_XENLA	GTF2F2	9.9	26.35	50	17	0.152774
Glucose-6-phosphate 1-dehydrogenase (Fragment)	Q76BG5_AMBME	G6PD	8.8	54.352	75	16		0.12147
Glutamate dehydrogenase	F6UWE1_XENTR	GLUD1	9.6	60.325	59	16	0.127993
Glutamate receptor 1	GRIA1_RAT	GRIA1	8.3	102.313	50	5		0.069224
Glutamate-gated chloride channel	GLUCL_DROME	GLUCLALPHA	9.8	52.957	48	15	1.26175
Glutaredoxin-related protein 5, mitochondrial	GLRX5_DANRE	GLRX5	9.7	17.594	46	24	0.917709
Glutathione S-transferase Mu 3	GSTM4_MOUSE	GSTM3	8.8	25.913	61	31	0.285089
Glyceraldehyde-3-phosphate dehydrogenase	G3P_DANRE	GAPDH	9	35.989	51	16	0.0783165
Growth factor receptor-bound protein 2-A	GRB2A_XENLA	GRB2A	6.1	26.365	41	17			0.334384
H/ACA ribonucleoprotein complex subunit 3	NOP10_HUMAN	NOP10	10.2	7.629	52	67		0.0508377
Heat shock 70 kDa protein 1-like	Q8AVE2_XENLA	HSPA1L	5.3	71.372	60	17	2.39696
Heat shock cognate 71 kDa protein	HSP7C_DANRE	HSPA8	5	71.158	47	8		0.10568
Heat shock cognate protein 70	E1AQZ2_ANDDA	HSC70	5.1	70.988	85	12	0.182527	0.645157
Hemoglobin subunit alpha-1	HBA1_TRICR	HBA1	9	15.705	30	31		16.9464
Hemoglobin subunit alpha-2	HBA2_PLEWA	HBA2	6.6	15.163	45	21	1.4369
Hemoglobin subunit beta-1	HBB1_XENLA	HBB1	9.6	17.891	92	40		0.773703
Hepatoma-derived growth factor	HDGF_RAT	HDGF	4.6	26.586	48	15		1.11908
Histone deacetylase 8	HDAC8_XENLA	HDAC8	4.8	36.382	40	17	0.473983
Histone H1.3	H13_CAEEL	HIST1H1D	11.3	21.694	45	24	1.42705		0.131411
Histone H2A type 1	H2A1_XENLA	HIST1H2A	11.3	13.958	22	4	1.38301
Histone H2A.x	H2AX_DANRE	H2AFX	11.2	14.992	32	20	0.0766647
Histone H2B type 1	H2B1_RAT	HIST1H2B	10.8	13.982	38	22	0.35218
Histone-lysine N-methyltransferase SETD1A	SET1A_HUMAN	SETD1A	10.1	163.629	74	8		0.36232
Homeobox protein Hox-A7 (Fragment)	HXA7_RAT	HOXA7	4.7	12.601	50	28	0.0863225
Hydroxyacid-oxoacid transhydrogenase, mitochondrial	HOT_XENLA	ADHFE1	8.6	50.597	51	14			0.0127006
Ig kappa chain V-III region WOL	KV305_HUMAN	IGKC	9.5	11.853	60	44	0.968027	63.4379	0.630568
Ig lambda VI THO	LAC6_HUMAN	IGLC6	5.6	23.593	43	31	0.474416
Immunoglobulin (Ig) heavy chain (H), variable (V) domain	F7E2J5_XENTR	IGHV	9.9	13.007	47	31	0.302795	0.0899353
Indoleamine 2,3-dioxygenase 1	I23O1_RAT	IDO1	6.2	46.087	52	20	0.164504
Inhibitor of growth protein 3	ING3_XENLA	ING3	6	46.667	49	16		0.203672
Insulin-like growth factor 1 receptor	IGF1R_RAT	IGF1R	5.5	157.805	54	8	0.574857
Interferon alpha-5	IFNA5_HUMAN	IFNA5	5.6	22.27	58	23	0.191246
Interferon gamma	IFNG_ANAPL	IFNG	10.3	19.12	74	24	0.72144
Interleukin enhancer-binding factor 3	ILF3_RAT	ILF3	9.3	96.274	50	7		0.0484258
IQ domain-containing protein F1	IQCF1_HUMAN	IQCF1	10.6	24.083	59	33	1.13721
Keratin 5 (Fragment)	I6ZFH6_AMBME	KRT5	5.1	42.927	30	12	3.34548
Keratin, type I cytoskeletal 10	K1C10_HUMAN	KRT10	5	59.02	59	16	0.898654	0.116076	0.818146
Keratin, type I cytoskeletal 16	K1C16_HUMAN	KRT16	4.8	51.578	71	20		0.407895
Keratin, type I cytoskeletal 18	K1C18_ONCMY	KRT18	5.3	48.805	71	17		0.237044
Keratin, type I cytoskeletal 19	K1C19_MOUSE	KRT19	5.1	44.515	42	14	1.03224
Keratin, type I cytoskeletal 20	K1C20_MOUSE	KRT20	5.2	49.061	43	12	6.3832
Keratin, type I cytoskeletal 24	K1C24_RAT	KRT24	4.8	53.26	40	8	0.325273	0.0508377
Keratin, type I cytoskeletal 47 kDa	K1C1_XENLA	XK81A1	4.9	47.213	35	7	0.226469
Keratin, type I cytoskeletal 9	K1C9_HUMAN	KRT9	5	62.255	58	15	1.77416	1.32371	0.64934
Keratin, type II cytoskeletal 1	K2C1_HUMAN	KRT1	8.8	66.17	37	7	0.0623656
Keratin, type II cytoskeletal 1b	K2C1B_RAT	KRT77	5.4	57.391	42	8			0.296004
Keratin, type II cytoskeletal 2 oral	K22O_MOUSE	KRT76	9.5	63.319	41	10	6.65931
Keratin, type II cytoskeletal 71	K2C71_HUMAN	KRT71	6.3	57.769	46	11	0.166343
Kinesin-1 heavy chain	KINH_HUMAN	KIF5B	5.5	110.901	49	6		0.22003
Kinesin-like motor protein	J9Q8P9_ANDDA	KIFC1	9.7	73.676	40	9	0.457158
Kinesin-like protein KIF11-A	KI11A_XENLA	KIF11A	5.2	120.894	23	2		0.0974888
Kinesin-like protein KIF1B	KIF1B_RAT	KIF1B	5.4	205.411	51	5	1.91127
Kinesin-like protein kif7	KIF7_DANRE	KIF7	6.2	155.94	39	4		1.13221
Kynurenine 3-monooxygenase	KMO_HUMAN	KMO	9.2	49.697	69	18	9.02224
Laminin subunit alpha-2	LAMA2_HUMAN	LAMA2	4.7	175.716	45	6	0.0696052
Laminin-like protein epi-1	EPI1_CAEEL	EPI-1	5.1	415.887	45	2			0.0374255
Larval beta-globin	HBB2_XENTR	HBB2	9.5	16.11	61	44	1.5254
Leucine-rich repeat-containing protein 20	LRC20_HUMAN	LRRC20	6.1	20.553	56	37	0.278125
Leukocyte elastase inhibitor	ILEU_XENLA	SERPINB1	5.7	42.898	47	9	0.0939707
LIM domain kinase 2	LIMK2_RAT	LIMK2	7.9	73.524	48	11	0.0969682
LOC100127846 protein (Fragment)	B1H3J9_XENTR	LOC100127846	10.8	42.751	60	18		0.384788	0.111696
LOC100135172 protein	A9ULA0_XENTR	LPP	5.6	43.058	64	18		0.0839936
LOC100135332 protein	A9UME8_XENTR	LOC100135332	10.5	25.945	59	26			0.248759
LOC496161 protein	GLRX3_XENLA	GLRX3	5.2	36.964	58	19	27.0518	7.13201
LYR motif-containing protein 9	LYRM9_HUMAN	LYRM9	10.3	9.482	50	58	0.0982708
Lysine-specific demethylase 3A	KDM3A_MOUSE	KDM3A	9	149.978	53	7		0.0927112	0.334728
Lysine-specific demethylase 3A-B	KD3AB_XENLA	KDM3A-B	8.9	151.675	47	6	0.0226629
Lysosome-associated membrane glycoprotein 1	LAMP1_RAT	LAMP1	9.2	44.397	50	21	0.753772
Mab-21 domain-containing protein 1	MAB21_DROME	MAB-21	9.9	42.634	50	19		1.17723
MAP kinase-activated protein kinase 3	MAPK3_MOUSE	MAPKAPK3	9.1	43.722	56	20	0.064592
MAP kinase-activated protein kinase 5	MAPK5_MOUSE	MAPKAPK5	7.9	54.574	62	20		0.128681
Mast cell-expressed membrane protein 1 homolog	MCEM1_MOUSE	MCEMP1	9.8	20.693	59	26	0.108466
MAU2 chromatid cohesion factor homolog	SCC4_XENLA	MAU2	8.8	72.364	47	9	0.134198
Maximin-22 antimicrobial peptide	B5L143_BOMMX	MAXIMIN-22	5.2	16.114	60	33	1.07812
Maximin-25/H18 antimicrobial peptide	B5L0Z5_BOMMX	MAXIMIN-25/H18	9	16.157	68	23	0.205871
Mediator of RNA polymerase II transcription subunit 30	MED30_MOUSE	MED30	9.4	20.516	62	36		0.0750224
Membrane metallo-endopeptidase-like 1	MMEL1_HUMAN	MMEL1	5.1	97.741	46	8		0.0509097
Membrane-associated progesterone receptor component 2	PGRC2_MOUSE	PGRMC2	4.9	23.434	53	33	3.27111
Metallo-beta-lactamase domain-containing protein 2	MBLC2_MOUSE	MBLAC2	6.4	31.415	54	20			0.105482
Methylthioribose-1-phosphate isomerase	MTNA_XENLA	MRI1	6.2	38.401	50	14		0.316049
MGC82372 protein	Q6NTS5_XENLA	PMF1	6.2	20.474	61	34	0.465096
MHC class I heavy chain	Q9TPY9_AMBME	MHC	7.7	15.808	52	48		0.79245
MHC class I heavy chain maturation peptide H-2K(D)	HA1D_MOUSE	H2-K1	6.1	39.581	52	13	0.774798	0.690984
Microtubule-actin crosslinking factor 1 (Fragment)	G3EL39_9AMPH	MACF1	5	36.965	46	15			0.821657
Mitochondrial dynamics protein MID49	MID49_XENLA	MIEF2	6	52.699	55	10	0.166739
Mitochondrial inner membrane protease ATP23 homolog	ATP23_HUMAN	XRCC6BP1	9.6	28.69	64	26	0.108725
Mitochondrial tRNA-specific 2-thiouridylase 1	MTU1_DANRE	TRMU	7.9	48.217	49	16	0.477021	0.122718
Mitochondrial uncoupling protein 2	UCP2_DANRE	UCP2	10.5	33.893	50	25		0.138034
Mitogen-activated protein kinase 12	MK12_HUMAN	MAPK12	5.5	55.145	47	12	0.089601
Myristylated membrane protein	T2C3L2_FRG3V	ORF2L	9.6	36.194	46	15	6.3832
N-acetyltransferase 9-like protein	NAT9_CAEEL	NAT9	4.9	23.484	45	26		0.0477995
NADH dehydrogenase [ubiquinone] 1 alpha subcomplex assembly	NDUF4_HUMAN	NDUFAF4	9.5	20.311	64	28		0.0190634
NADH-ubiquinone oxidoreductase chain 5	Q644B6_9SALA	MT-ND5	10	68.417	58	14	39.7416		0.415641
N-alpha-acetyltransferase 16, NatA auxiliary subunit	NAA16_HUMAN	NAA16	8.8	102.424	58	9		0.344236
N-alpha-acetyltransferase 35, NatC auxiliary subunit	NAA35_DANRE	NAA35	8.9	84.011	45	8			0.223476
Neuronal tyrosine-phosphorylated phosphoinositide-3-kinase adapter 2	NYAP2_HUMAN	NYAP2	9.7	74.535	57	14	0.0474519
Nitric oxide synthase-interacting protein	NOSIP_XENLA	NOSIP	9.9	34.294	45	19	0.0987914
Nuclear factor 7, brain	NF7B_XENLA	XNF7	5.6	69.745	48	9			0.0806219
Nuclear prelamin A recognition factor	NARF_RAT	NARF	6.1	52.345	48	11		0.0932639
Nuclear protein MDM1	MDM1_HUMAN	MDM1	9.7	80.971	58	12		0.300547
Nuclear receptor coactivator 7	NCOA7_MOUSE	NCOA7	5.2	106.918	57	7		0.274098
Nucleoprotein TPR	TPR_HUMAN	TPR	4.8	267.53	59	5	1.18144
Nucleoside diphosphate-linked moiety X motif 18	NUD18_DANRE	NUDT18	5	37.39	62	27		3.5014
Oocyte zinc finger protein XlCOF15 (Fragment)	ZO15_XENLA	XLCOF15	10.8	16.419	52	32	16.8488
Oocyte zinc finger protein XlCOF28 (Fragment)	ZO28_XENLA	XLCOF28	9.8	53.027	47	12	0.367332
Opsin Rh3	OPS3_DROME	RH3	8.7	43.596	47	13			0.154819
osteonectin	SPRC_XENLA	SPARC	5.1	31.236	43	21	0.117738	0.083163
Oxidoreductase NAD-binding domain-containing protein 1	OXND1_MOUSE	OXNAD1	9.4	35.161	52	19	0.200246
Parvalbumin-7	PRV7_DANRE	PVALB7	4.5	12.021	49	39		0.676201
PCI domain-containing protein 2	PCID2_XENLA	PCID2	9.5	45.835	54	13			0.0565954
Period circadian protein	PER1_HUMAN	PER1	5.9	118.976	48	8		0.198935
Peripherin	PERI_XENLA	PRPH	5.1	52.078	35	13	17.7092		0.150791
Periplakin (Fragment)	S5GGW1_9SALA	PPL	5.2	53.407	49	13	1.40777	0.468969	0.353909
Peroxiredoxin-1	PRDX1_HUMAN	PRDX1	9.2	22.324	43	24			1.1737
Peroxisomal bifunctional enzyme	ECHP_DANRE	EHHADH	10	79.199	46	11			0.0242865
Peroxisomal multifunctional enzyme type 2	DHB4_HUMAN	HSD17B4	9.6	80.092	53	11	0.18603
Phosphorylase (Fragment)	A2VDD8_XENLA	LOC100037229	6.4	96.856	62	13	0.306682		0.877263
Phosphotriesterase-related protein	PTER_XENLA	PTER	6.1	39.917	49	22	0.0840145
PITH domain-containing protein 1	PITH1_XENLA	PITHD1	5.3	24.328	50	18		0.803797
Plasma glutamate carboxypeptidase	CBPQ_XENLA	CPQ	6	52.066	61	16		0.365216
Plasminogen activator inhibitor 1	PAI1_MOUSE	SERPINE1	6.2	45.198	55	16	0.102154
Plastin-2	PLSL_DANRE	LCP1	5.1	70.369	32	7	0.0840742
POC1 centriolar protein homolog B	POC1B_HUMAN	POC1B	6.9	54.204	56	11		2.10033
Poly(A) polymerase type 3 (Fragment)	PAPO3_XENLA	PAPOLA	9.4	46.447	53	17	0.0600641
Polycomb complex protein BMI-1-B	BMI1B_DANRE	BMI1B	9.5	37.259	48	18		0.241319
Polypeptide N-acetylgalactosaminyltransferase 3	GALT3_HUMAN	GALNT3	8.5	69.495	51	14	0.539898
Porphobilinogen deaminase	HEM3_HUMAN	HMBS	5.7	33.548	70	22	0.164471
Prelamin-A/C	LMNA_HUMAN	LMNA	6.6	74.38	43	10	0.155401
Probable cytochrome P450 313b1	CP313_DROME	CYP313B1	9.9	58.697	50	12	0.0555574		0.460446
Probable cytochrome P450 4s3	CP4S3_DROME	CYP4S3	9.6	57.438	50	13			1.52346
Probable tRNA N6-adenosine threonylcarbamoyltransferase	OSGEP_XENLA	OSGEP	5.6	36.288	70	26	0.0722339
Procollagen galactosyltransferase 1	GT251_DANRE	COLGALT1	5.8	71.243	25	6	2.23645
Procollagen galactosyltransferase 1-A	G251A_XENLA	COLGALT1-A	5.8	71.629	34	9	0.152086	0.647957
Procollagen galactosyltransferase 1-B	G251B_XENLA	COLGALT1-B	6.3	71.846	38	10	0.252598	0.308304
Procollagen-lysine,2-oxoglutarate 5-dioxygenase 3	PLOD3_RAT	PLOD3	5.8	85.577	40	8		0.114467
Profilin	Q3KQ82_XENLA	PFN1	9.1	15.378	58	23		1.62744	0.104839
Profilin-3	PROF3_CAEEL	PFN3	7.1	13.58	32	32	0.386129		0.877263
Progonadoliberin-1	GON1_XENLA	GNRH1	5.6	7.946	50	39	0.121643
Proliferating cell nuclear antigen	T2C5G0_FRG3V	PCNA	8.9	26.521	25	15	0.242689		0.210982
Proline dehydrogenase 1, mitochondrial	PROD_HUMAN	PRODH	9.3	70.292	57	10		0.415135
Proopiomelanocortin (Fragment)	V5YN50_9SALA	POMC	9.2	18.736	68	49		1.29619
Prorelaxin 1	REL1_HUMAN	RLN1	7.8	20.933	47	36	0.045545
Proteasome activator complex subunit 1	PSME1_HUMAN	PSME1	5.7	28.876	58	26	0.172792
Proteasome subunit beta type-4	PSB4_RAT	PSMB4	6.5	29.349	48	20		0.394379
Proteasome subunit beta type-7	PSB7_MOUSE	PSMB7	9.1	30.214	62	28	0.0960061
Protein 4.1	41_HUMAN	EPB41	5.3	97.528	56	12	0.571239
Protein BCCIP homolog	BCCIP_DANRE	BCCIP	4.2	34.432	52	16		0.386958
Protein DBF4 homolog A	DBF4A_HUMAN	DBF4	9.5	190.471	47	6		1.33111
Protein disks lost	DLT_DROME	DLT	6.5	140.454	51	5		0.42374
Protein disulfide-isomerase	PDIA1_HUMAN	P4HB	4.6	56.031	53	14		0.10954	0.00868
Protein FAM50A-B	F50AB_XENLA	FAM50A-B	7.8	40.814	50	13		0.0786148
Protein fuzzy homolog	FUZZY_XENTR	FUZ	6.1	47.041	47	11	1.52876
Protein Hook homolog 1	HOOK1_DANRE	HOOK1	5.1	83.577	42	10		0.135773
Protein Hook homolog 2	HOOK2_XENLA	HOOK2	5.1	77.754	47	10	0.0464194
Protein kintoun	KTU_DANRE	DNAAF2	4.8	63.094	45	12	0.246161		0.239549
Protein LSM12 homolog A	LS12A_DANRE	LSM12A	8.9	21.883	45	22	0.234513
Protein mab-21-like 3	MB213_HUMAN	MAB21L3	10.1	50.372	59	13	0.483696
Protein naked cuticle homolog 1	NKD1_DANRE	NKD1	9.2	50.568	45	14	0.331142	0.983804
Protein NLRC3	NLRC3_HUMAN	NLRC3	9.7	115.897	57	10	0.0678603
Protein S100-G	S100G_RAT	S100G	4.8	9.033	49	27			0.399542
Protein scabrous	SCA_DROME	SCA	5.5	90.52	52	11	0.31006	0.106418
Protein SFI1 homolog	SFI1_HUMAN	SFI1	11.8	148.939	58	7	1.72302
Protein singed	SING_DROME	SN	6.6	57.871	48	21	0.0628901
Protein Wnt-5b	WNT5B_DANRE	WNT5B	10.2	42.535	44	11	16.4367
Protein Wnt-6 (Fragment)	WNT6_XENLA	WNT6	9.6	14.992	37	40	0.0784378
Putative deoxyribonuclease TATDN1	TATD1_DANRE	TATDN1	5.2	34.216	49	15	0.493849		0.141178
Putative myeloid cell leukemia protein	T2C510_FRG3V	ORF101R	5.2	15.529	38	34	22.2509
Putative signal recognition particle 72 (Fragment)	G5E324_9PIPI	SRP72	9.7	37.026	60	17	1.84386
Rab GTPase-binding effector protein 1	RABE1_RAT	RABEP1	4.8	99.766	49	8	3.12166
RAC-beta serine/threonine-protein kinase A	AKT2A_XENLA	AKT2A	5.3	56.616	57	13		0.0859076	0.0784065
Raf homolog serine/threonine-protein kinase phl	KRAF1_DROME	RAF	9.9	89.604	50	8		21.4192
Raftlin	RFTN1_HUMAN	RFTN1	5.4	63.677	54	10	0.299858
Ras-related protein Rab-3	RAB3_CAEEL	RAB3	5	25.086	58	26	0.152344	0.264409
Ras-related protein Rab-36	RAB36_HUMAN	RAB36	9.2	36.813	55	22	0.0798602
Ras-related protein Rab-3A	RAB3A_RAT	RAB3A	4.7	25.182	50	25		1.12678	0.526162
Ras-related protein Rab-3C	RAB3C_HUMAN	RAB3C	4.9	26.164	54	24			0.00566864
Ras-related protein Rab-3D	RAB3D_MOUSE	RAB3D	4.6	24.629	54	22	0.286354	2.67016
Recombination activating protein 1 (Fragment)	S5G6R1_AMBME	RAG1	6	53.042	58	16	0.93651	2.40836	0.828489
Retinal homeobox protein Rx-A	RXA_XENLA	RAX-A	8.8	36.232	47	18		0.138972
Rho-related GTP-binding protein Rho6	RND1_HUMAN	RND1	9.3	26.666	53	21	0.184787
Ribosome biogenesis protein BRX1 homolog	BRX1_XENLA	BRIX1	10.4	41.763	47	18		0.0531548
Ribosome-releasing factor 2, mitochondrial	RRF2M_HUMAN	GFM2	6.3	81.64	52	8		0.288585
RING finger protein 170	RN170_HUMAN	RNF170	5.2	30.251	57	13	0.87191
RNA polymerase-associated protein CTR9 homolog	CTR9_XENLA	CTR9	6.9	132.387	48	8	15.5646		0.673123
RNA-binding protein with multiple splicing 2	RBPS2_HUMAN	RBPMS2	9.3	22.539	61	30	2.07393
RT1 class II histocompatibility antigen, B-1 beta chain	HB2B_RAT	RT1-BB	5.7	22.272	41	29	0.117811
SEC14 domain and spectrin repeat-containing protein 1	SESD1_DANRE	SESTD1	4.7	81.964	45	9		0.362484
Secretagogin	SEGN_RAT	SCGN	4.7	32.307	48	21	0.111634
Selenoprotein T1b	SELTB_DANRE	SELT1B	9.5	22.658	48	22	0.226469
Septin-8-B	SEP8B_XENLA	SEPT8B	5.6	49.296	43	13	3.41957
Serine/threonine-protein kinase 6	STK6_RAT	AURKA	10.1	45.188	58	16	0.0462127
Serpin B13	SPB13_HUMAN	SERPINB13	5.4	44.305	70	20	0.113779		0.784222
Serum amyloid P-component	SAMP_HUMAN	APCS	5.1	17.9	43	25	0.319611
Signal recognition particle 19 kDa protein	SRP19_HUMAN	SRP19	10.7	18.554	47	37		0.0221235
Signal recognition particle 54 kDa protein	SRP54_HUMAN	SRP54	10.4	50.985	68	16	0.927881
Single-pass membrane and coiled-coil domain-containing protein 1	SMCO1_MOUSE	SMCO1	9.6	23.008	56	19	1.00527
SLAIN motif-containing protein-like	SLAIL_DANRE	SLAIN2	5.7	63.93	45	10		0.320597
Small nuclear ribonucleoprotein-associated protein B (Fragme	RSMB_RAT	SNRPB	11.9	21.751	52	33		0.328681	0.0661968
snRNA-activating protein complex subunit 2	SNPC2_RAT	SNAPC2	5.8	38.773	55	19	0.116762
Solute carrier family 25 member 46	S2546_RAT	SLC25A46	8.7	46.58	52	14		0.174698
Sonic hedgehog protein	SHH_XENLA	SHH	7.3	49.821	34	9	0.182702
Sorting and assembly machinery component 50 homolog	SAM50_XENTR	SAMM50	6	37.867	50	20	0.106018
SOSS complex subunit B1-A	SOB1A_XENLA	NABP2-A	9.8	21.818	48	30	0.108419
SOSS complex subunit B2	SOSB2_DANRE	NABP1	10.5	22.596	46	22			0.235641
StAR-related lipid transfer protein 7, mitochondrial	STAR7_HUMAN	STARD7	9.5	43.257	53	18		0.500557
Sterile alpha motif domain-containing protein 9	SAMD9_HUMAN	SAMD9	8.7	185.704	68	6		0.358584
Synaptonemal complex protein 2	SYCP2_RAT	SYCP2	9.1	174.31	51	4		0.0681844
Synaptosomal-associated protein 25-B	SN25B_DANRE	SNAP25B	4.3	22.907	48	24	0.499788
T cell receptor alpha variable 7D-3	Q5R1I1_MOUSE	TRAV7D-3	10.1	25.392	41	16	8.36155
Talin-2	TLN2_HUMAN	TLN2	5.3	273.781	54	4	0.317889	0.29996
T-box transcription factor TBX2-A	TBX2A_XENLA	TBX2-A	9.7	75.406	58	10			0.681069
T-box transcription factor TBX3	TBX3_RAT	TBX3	8.6	79.684	52	9		0.115369
Tetratricopeptide repeat protein 21B	TT21B_MOUSE	TTC21B	6.8	152.294	54	8	0.581494
THO complex subunit 5 homolog B	THO5B_XENLA	THOC5-B	6	78.626	49	8		0.182592
TLD domain-containing protein 1	TLDC1_XENLA	TLDC1	5.5	50.373	50	15		0.194185	0.486286
Toll-like receptor 7	V5QPF8_ANDDA	TLR7	9	122.808	45	8	0.273373
Trafficking protein particle complex subunit 1	TPPC1_HUMAN	TRAPPC1	9.4	13.177	60	47			0.16489
Transcription and mRNA export factor ENY2	ENY2_HUMAN	ENY2	4.7	11.518	47	37	0.195621
Transcription factor 21	TCF21_DANRE	TCF21	9.8	19.505	46	22	0.139723	0.0391226
Transcription factor E2F1	E2F1_HUMAN	E2F1	6.1	98.303	51	11		0.137853
Transmembrane and coiled-coil domains protein 1	TMCC1_MOUSE	TMCC1	6.1	71.998	53	18		5.44526
Transmembrane channel-like protein 7	TMC7_MOUSE	TMC7	9.7	84.423	55	7			1.2293
Transmembrane protein 141	TM141_DANRE	TMEM141	4.9	14.009	50	29	0.200504
Transmembrane protein 41 homolog	TM41_DROME	STAS	9.9	36.266	50	17	3.15259		1.29135
Transmembrane protein FAM155A	F155A_DANRE	FAM155A	5.9	46.142	44	14		1.12645
Tricarboxylate transport protein, mitochondrial	TXTP_HUMAN	SLC25A1	10	34.539	45	19	0.705912		4.08389
Triose phosphate isomerase (Fragment)	A4KV48_9SALA	TPI	5.4	8.048	97	68	0.0814079		0.0520745
tRNA modification GTPase GTPBP3, mitochondrial	GTPB3_DANRE	GTPBP3	6.1	55.316	60	11	0.155401
Troponin C, skeletal muscle	TNNC2_MOUSE	TNNC2	3.9	18.155	61	55	0.67047
Tubulin alpha chain	TBA_XENLA	TUBA	4.8	50.532	157	32	0.395971
Tubulin alpha-1B chain	TBA1B_RAT	TUBA1B	4.8	50.804	144	32	0.117488
Tubulin alpha-8 chain	TBA8_RAT	TUBA8	4.8	50.69	63	19	0.278483
Tubulin beta-2 chain	TBB2_XENLA	TUBB2	4.7	50.148	82	21	1.25465
Tubulin beta-2A chain	TBB2A_HUMAN	TUBB2A	4.6	50.274	74	21	1.81307
Tyrosine-protein kinase Srms	SRMS_HUMAN	SRMS	9.4	55.156	53	19		0.0776629
Tyrosine-protein kinase STYK1	STYK1_MOUSE	STYK1	9.5	48.661	59	13	0.682559
Tyrosine-protein phosphatase non-receptor type 5	PTN5_MOUSE	PTPN5	5	61.632	53	14			0.363499
Ubiquinone biosynthesis monooxygenase COQ6	COQ6_XENTR	COQ6	6.6	49.362	53	16		0.0378138
Ubiquinone biosynthesis protein COQ4 homolog, mitochondrial	COQ4_DANRE	COQ4	9.4	30.524	57	22	1.10801
Ubiquitin associated protein 1	Q6DJ29_XENTR	UBAP1	5.2	54.359	64	17	0.0614959
Ubiquitin thioesterase ZRANB1	ZRAN1_HUMAN	ZRANB1	5.9	89.625	47	9			0.077302
Uncharacterized protein	F6RU56_XENTR	GRB7	9.6	60.053	59	13		0.107879
Uncharacterized protein	T2C5J2_FRG3V	ORF94R	8.9	35.022	39	21	1.57602	14.3962
Uncharacterized protein	T2C511_FRG3V	ORF40R	9.3	11.45	35	22		0.12217
Uncharacterized protein	F7ED21_XENTR	ORC3	6.4	82.36	65	8	0.204822	0.0569116
Uncharacterized protein	T2C4X3_FRG3V	ORF61L	5.6	61.82	39	10	66.4755		1.46708
Uncharacterized protein	V5KWS2_FRG3V	97R	4.2	7.174	35	52	0.292192
Uncharacterized protein	T2C562_FRG3V	ORF90L	9.6	15.993	42	27	0.0964734
Uncharacterized protein	F7CCT6_XENTR	INPP4A	7.3	106.317	74	12	9.15085		0.368596
Uncharacterized protein	T2C4Y6_FRG3V	ORF15L	10.9	10.117	40	28			0.645284
Uncharacterized protein	V5KX34_FRG3V	4R	5.5	44.515	35	15			0.00789404
Uncharacterized protein	F6PM62_XENTR	RPRD1B	6.2	37.244	69	16			0.20068
Uncharacterized protein (Fragment)	F7EH19_XENTR	MAPK1	6.8	42.475	64	18		0.227924
Uncharacterized protein (Fragment)	F6Q247_XENTR	LOC100486661	10.7	38.388	67	21		2.82602
Uncharacterized protein (Fragment)	F6V0I3_XENTR	CEP55	9.4	27.446	68	20		2.81152
Uncharacterized protein (Fragment)	F7BVX7_XENTR	TPGS1	9.2	30.694	60	30		0.704568
Uncharacterized protein (Fragment)	F7DLR0_XENTR	LOC100170567	6.4	15.08	63	58	0.205256
Uncharacterized protein (Fragment)	F7EB11_XENTR	TGM4	6.2	78.118	60	11			0.283807
Unconventional myosin-Ia	MYO1A_HUMAN	MYO1A	10	117.649	51	10		0.172289
UPF0728 protein C10orf53 homolog	CJ053_DANRE	C10ORF53	4.5	10.5	51	39	28.2149
Up-regulator of cell proliferation	URGCP_HUMAN	URGCP	6	105.662	60	11		0.200296
Uridine 5'-monophosphate synthase	UMPS_HUMAN	UMPS	7	53.728	58	19	0.489249	0.155161	0.039381
Vacuolar protein sorting-associated protein 51 homolog	VPS51_XENLA	VPS51	5.4	79.408	58	12		0.159149
Vacuolar protein-sorting-associated protein 25	VPS25_DANRE	VPS25	6.2	20.864	51	27	6.11041
Vimentin	VIME_HUMAN	VIM	4.9	53.676	52	14	0.357877
V-type proton ATPase subunit C 2	VATC2_RAT	ATP6V1C2	6.3	48.27	61	14	0.144841
WD repeat-containing protein 48	WDR48_XENTR	WDR48	6.8	76.301	47	7			0.307501
Xin actin-binding repeat-containing protein 2	XIRP2_HUMAN	XIRP2	6	383.888	56	4	0.125685	0.503436
Zinc finger protein 235	ZN235_MOUSE	ZNF235	10.1	75.132	54	11			0.0213509
Zinc finger protein 260	ZN260_MOUSE	ZNF260	10.2	47.952	67	18	0.429068
Zinc finger protein 426	ZN426_MOUSE	ZNF426	9.6	64.804	54	10	0.0623656
Zinc finger protein 518B	Z518B_MOUSE	ZNF518B	10.4	120.462	60	13	0.62453
Zinc finger protein 652-A	Z652A_XENLA	ZNF652-A	6.4	72.395	51	14	0.219696
Zinc metalloproteinase nas-2	NAS2_CAEEL	NAS2	10.2	34.149	51	14	0.539268
