# Supplementary material for: Data from proteomic analysis of the skin of Chinese giant salamander (Andrias davidianus)
Source: Data Brief. 2015 Feb 26;3:99–102. doi: 10.1016/j.dib.2015.02.010 (PMC4510102; doi:10.1016/j.dib.2015.02.010)
Supplement: Supplementary file 2 — Supplementary data [file mmc2.zip › Supplementary Table 2.xls]

## Sheet: Sheet1
The physiological activities of the identified proteins in the skin, mucus and molting of Chinese giant salamander
Entry name	Genes	physiological activities
		extracellular matrix organization	cell junction organization	cellular membrane organization	organelle organization	cytoskeleton organization	transcription factor	cell communication	cell growth	cell proliferation	cell differentiation	cell death	transport	locomotion	biological adhesion/localization	response to stimulus	inflammatory response	immune response	wound healing	oxidation reduction process	developmental process	carbohydrate metabolic process	lipid metabolic process	protein metabolic process	nucleic acid metabolic process	organic acid metabolic process	cellular homeostasis	organ development	regeneration	other
V5KX34_FRG3V	4r																													√
V5KWS2_FRG3V	97r																													√
ABCF1_RAT	abcf1												√		√	√	√					√		√		√
THIM_RAT	acaa2											√								√			√			√
ACT2_XENLA	act2				√	√			√	√	√		√	√	√	√					√	√	√	√				√
ACT6_DROME	act88f			√	√	√					√		√		√						√
F1DFL6_ANDDA	actb		√		√	√	√	√			√			√		√			√	√	√			√	√
ARP10_MOUSE	actr10					√
ARP2_HUMAN	actr2				√	√		√		√			√		√	√								√
ARP3_RAT	actr3				√	√				√	√				√	√					√
ADA29_HUMAN	adam29																							√
ADCYA_RAT	adcy10							√				√				√
HOT_XENLA	adhfe1												√		√					√						√
KAD2_DROAN	adk2										√										√
PURA2_XENLA	adss															√										√
Q28IN0_XENTR	ahnak																			√	√			√
AKRCA_ARATH	akr4c10																			√
AKT2A_XENLA	akt2a																													√
AMOL2_HUMAN	amotl2						√	√								√								√	√
AN13C_DANRE	ankrd13c											√			√
ANR29_DANRE	ankrd29																													√
ANXA1_MOUSE	anxa1			√	√			√		√	√	√	√		√	√	√				√		√	√		√		√
ANXA2_RAT	anxa2	√		√	√								√		√	√			√		√
ANX2A_XENLA	anxa2a									√																		√
ANXA5_CYNPY	anxa5							√				√				√			√
ANX10_DROME	anxb10																													√
ANX11_DROME	anxb11														√						√
AP4M1_HUMAN	ap4m1												√		√
SAMP_HUMAN	apcs															√	√							√
APOA4_RAT	apoa4										√		√		√	√		√		√	√		√	√		√			√
APOA5_HUMAN	apoa5								√				√		√	√			√		√		√	√		√		√	√
APOEB_DANRE	apoeb												√		√									√
APT_HUMAN	aprt												√		√	√					√							√
APTX_DANRE	aptx				√		√			√		√				√						√			√
ATPA_HUMAN	atp5a1									√			√		√					√	√		√
ATPB_MOUSE	atp5b												√	√	√					√	√		√				√
VATC2_RAT	atp6v1c2				√			√					√		√	√											√
STK6_RAT	aurka				√	√		√		√						√								√
BAFA_XENLA	banf1-a																													√
BCCIP_DANRE	bccip									√	√					√					√			√	√
AR1_XENLA	bcl2l2									√		√									√							√
BCL6_MOUSE	bcl6				√	√	√	√	√	√	√	√	√		√	√	√	√			√				√			√
BMI1B_DANRE	bmi1b				√		√														√				√			√
BRAP_HUMAN	brap							√								√								√
BRX1_XENLA	brix1																													√
CJ053_DANRE	c10orf53																													√
C1QB_RAT	c1qb															√		√			√			√				√
CASP1_MOUSE	casp1		√					√			√	√	√		√	√		√			√			√				√
CCBE1_DANRE	ccbe1																				√
C144A_HUMAN	ccdc144a																													√
CCD51_RAT	ccdc51																													√
CCND1_XENLA	ccnd1							√		√	√		√		√	√					√			√				√	√
CDK1B_XENLA	cdk1				√	√	√	√	√	√	√	√	√	√	√	√		√			√			√	√			√	√
CDK20_RAT	cdk20									√											√			√
CENNA_XENLA	cenpn				√					√															√
CE290_DANRE	cep290						√			√	√		√		√						√				√			√
F6V0I3_XENTR	cep55				√					√
CEP89_HUMAN	cep89																													√
COF1A_XENLA	cfl1				√	√		√		√	√	√	√	√	√	√			√	√	√	√		√				√
CHID1_XENLA	chid1						√						√		√	√		√				√			√
ACHAB_XENLA	chrna1-b												√		√
CIDEB_MOUSE	cideb							√				√				√
CL2DR_RAT	clec2d							√			√					√		√			√							√
CLPX_HUMAN	clpx							√	√				√		√	√						√		√
CLUA1_RAT	cluap1																				√							√
COBA1_MOUSE	col11a1	√									√				√	√					√			√				√
I3NN31_AMBME	col1a2	√						√			√			√	√	√			√		√							√
COLA1_XENLA	col21a1	√
COPA1_MOUSE	col25a1	√
CRA1A_DANRE	col27a1a																				√							√
Q9W7R9_CYNPY	col2a1	√			√		√				√	√		√	√	√					√			√	√			√
CO4A1_MOUSE	col4a1	√									√			√		√					√							√
C43BP_DANRE	col4a3bp				√			√		√			√		√	√		√			√		√	√				√
CO6A1_XENLA	col6a1	√									√			√	√	√				√	√							√
CO9A1_RAT	col9a1	√							√		√			√		√					√							√
CO9A2_MOUSE	col9a2	√									√			√		√					√
GT251_DANRE	colgalt1	√
G251A_XENLA	colgalt1-a	√
G251B_XENLA	colgalt1-b	√
COQ4_DANRE	coq4															√
COQ6_XENTR	coq6																			√
CPEB1_DANRE	cpeb1				√			√		√						√				√				√	√
CBPQ_XENLA	cpq								√							√			√		√			√		√			√
CPSF6_DANRE	cpsf6																								√
CRHBP_RAT	crhbp							√					√		√	√	√
CRGNA_DANRE	crygna																													√
PYG1B_XENLA	ctps1-b																									√
CTR9_XENLA	ctr9				√		√	√		√	√					√					√			√	√			√
CP313_DROME	cyp313b1																			√
CP4S3_DROME	cyp4s3																			√
U3LTI8_9AMPH	cytb												√		√	√				√					√
DAB2P_RAT	dab2ip						√	√	√	√	√	√	√	√	√	√					√			√	√			√
SYDC_HUMAN	dars																							√	√	√
DBF4A_HUMAN	dbf4				√					√						√								√	√
DLT_DROME	dlt							√		√	√					√					√							√
KTU_DANRE	dnaaf2													√	√	√									√
DNM1L_HUMAN	dnm1l			√	√			√				√	√		√	√					√
DRG1_XENLA	drg1						√		√				√		√	√					√			√	√
DEST_RAT	dstn				√	√				√
DUS28_MOUSE	dusp28																							√
DMD_CAEEL	dys-1				√	√		√			√		√	√	√	√					√			√		√	√
E2F1_HUMAN	e2f1						√			√	√	√				√					√				√			√
EDEM3_XENLA	edem3															√						√	√	√
EF1G_DANRE	eef1g															√								√
EEPD1_XENLA	eepd1															√									√
ECHP_DANRE	ehhadh																			√			√	√		√
EIF3F_HUMAN	eif3f												√		√									√
EIF3G_HUMAN	eif3g												√		√									√
EIF3M_XENLA	eif3m																							√
CC075_XENLA	elp6						√			√				√	√	√					√			√	√			√
EMC10_XENLA	emc10																													√
ENY2_HUMAN	eny2				√		√						√		√									√	√
EP400_HUMAN	ep400				√																			√
41_HUMAN	epb41				√	√
EPI1_CAEEL	epi-1	√							√	√	√	√	√	√	√	√					√							√
ERCC1_ARATH	ercc1				√				√	√	√	√				√		√			√				√			√
G8JLT9_XENTR	etf1																			√				√	√
F155A_DANRE	fam155a																													√
F50AB_XENLA	fam50a-b																													√
FACR1_RAT	far1				√		√	√		√					√	√				√	√		√	√	√	√
FAKD5_HUMAN	fastkd5																			√				√
FEZF2_XENLA	fezf2						√			√	√			√		√					√				√			√
FNDC8_HUMAN	fndc8	√
FUT2_RAT	fut2																					√		√
FUZZY_XENTR	fuz							√					√		√	√					√							√
Q76BG5_AMBME	g6pd							√	√		√	√				√				√	√	√	√	√		√		√
GALT3_HUMAN	galnt3																					√		√
G3P_DANRE	gapdh			√	√	√						√				√		√		√	√	√		√
GCNT4_DANRE	gcnt4															√					√	√		√		√		√
EFGM_HUMAN	gfm1				√								√		√									√
RRF2M_HUMAN	gfm2				√																			√
GLBL3_RAT	glb1l3																					√
GLRX3_XENLA	glrx3																			√							√
GLRX5_DANRE	glrx5																			√	√						√	√
GLUCL_DROME	gluclalpha										√		√		√						√
F6UWE1_XENTR	glud1							√					√		√	√				√						√
GON1_XENLA	gnrh1							√		√		√				√					√							√
GRB2A_XENLA	grb2a																													√
F6RU56_XENTR	grb7							√						√	√	√			√					√
GRIA1_RAT	gria1							√					√		√	√					√						√
GSTM4_MOUSE	gstm3										√					√					√					√
T2FB_XENLA	gtf2f2						√																		√
GTPB3_DANRE	gtpbp3																								√
H2AX_DANRE	h2afx				√					√						√									√
HA1D_MOUSE	h2-k1						√	√								√		√			√				√			√
HBA1_TRICR	hba1										√	√	√		√	√					√							√
HBA2_PLEWA	hba2										√	√	√		√	√					√							√
HBB1_XENLA	hbb1												√		√
HBB2_XENTR	hbb2												√		√
HDAC8_XENLA	hdac8				√		√			√					√					√		√		√	√
HDGF_RAT	hdgf						√	√		√					√	√								√	√
H13_CAEEL	hist1h1d				√																				√
H2A1_XENLA	hist1h2a																								√
H2B1_RAT	hist1h2b																								√
HEM3_HUMAN	hmbs										√					√					√			√				√	√
HOOK1_DANRE	hook1				√	√		√			√		√		√	√			√		√	√
HOOK2_XENLA	hook2				√	√							√		√
HXA7_RAT	hoxa7						√				√			√	√						√				√			√
E1AQZ2_ANDDA	hsc70															√
DHB2_RAT	hsd17b2															√				√	√		√					√
DHB4_HUMAN	hsd17b4										√									√	√		√			√		√
Q8AVE2_XENLA	hspa1l										√					√					√
GRP78_XENLA	hspa5							√				√	√		√	√			√		√			√				√
HSP7C_DANRE	hspa8			√			√	√	√	√			√		√	√			√		√			√	√				√
I23O1_RAT	ido1									√		√				√	√	√		√	√					√
IFNA5_HUMAN	ifna5							√								√		√	√
IFNG_ANAPL	ifng						√	√	√	√	√	√	√	√	√	√		√			√		√	√	√		√	√
IGF1R_RAT	igf1r							√		√	√	√		√	√	√		√			√		√	√	√			√
F7E2J5_XENTR	ighv																													√
KV305_HUMAN	igkc										√					√		√			√			√				√
LAC6_HUMAN	iglc6															√		√						√
ILF3_RAT	ilf3						√			√											√			√	√
ING3_XENLA	ing3				√		√		√			√												√	√
F7CCT6_XENTR	inpp4a							√								√							√			√
IQCF1_HUMAN	iqcf1																													√
KCTD6_DANRE	kctd6																													√
KDM3A_MOUSE	kdm3a				√		√	√			√					√				√	√			√	√
KD3AB_XENLA	kdm3a-b				√		√													√					√
KI11A_XENLA	kif11a					√
KIF1B_RAT	kif1b					√		√	√		√	√	√		√					√	√	√
KINH_HUMAN	kif5b			√		√							√		√												√
KIF7_DANRE	kif7					√		√					√		√	√					√
J9Q8P9_ANDDA	kifc1				√	√				√						√			√
KMO_HUMAN	kmo															√				√						√
K2C1_HUMAN	krt1															√		√	√		√			√				√
K1C10_HUMAN	krt10										√					√					√							√
K1C16_HUMAN	krt16				√	√				√											√							√
K1C18_ONCMY	krt18							√		√		√	√		√	√					√
K1C19_MOUSE	krt19				√	√					√					√					√							√
K1C20_MOUSE	krt20				√	√						√	√		√	√
K1C24_RAT	krt24					√
I6ZFH6_AMBME	krt5		√						√	√	√					√		√	√		√			√				√	√
K2C71_HUMAN	krt71				√	√															√							√
K22O_MOUSE	krt76				√	√
K2C1B_RAT	krt77					√
O42434_NOTVI	krt8				√	√		√			√	√				√					√							√
K1C9_HUMAN	krt9				√	√															√							√
LAMA2_HUMAN	lama2	√						√			√			√	√	√					√	√					√	√
LAMP1_RAT	lamp1										√	√									√
PLSL_DANRE	lcp1				√	√	√			√			√		√	√		√			√			√	√			√	√
LEC3_CAEEL	lec-3																													√
LEG2_MOUSE	lgals2														√
LEG7_MOUSE	lgals7									√	√	√			√						√
DNLI4_HUMAN	lig4				√				√	√	√	√				√		√			√				√			√
LIMK2_RAT	limk2										√										√			√
LMNA_HUMAN	lmna			√	√	√	√	√			√	√	√	√	√	√					√			√	√			√
A2VDD8_XENLA	LOC100037229																					√
B1H3J9_XENTR	LOC100127846									√
A9UME8_XENTR	LOC100135332																					√
F7DLR0_XENTR	LOC100170567																													√
F6Q247_XENTR	LOC100486661																													√
A9ULA0_XENTR	lpp													√	√						√		√
LRC20_HUMAN	lrrc20																													√
LS12A_DANRE	lsm12a																													√
LYRM9_HUMAN	lyrm9																													√
CGAS_HUMAN	mab-21										√										√							√
MB213_HUMAN	mab21l3																													√
G3EL39_9AMPH	macf1		√			√		√		√	√		√	√	√	√			√		√
MANBA_HUMAN	manba																					√		√
MP2K2_XENLA	map2k2				√			√			√		√	√	√	√		√			√			√
F7EH19_XENTR	mapk1				√	√	√	√		√	√	√	√	√	√	√		√	√		√			√	√			√
MK12_HUMAN	mapk12						√	√		√	√					√					√			√	√			√
MAPK3_MOUSE	mapkapk3							√					√		√	√		√						√
MAPK5_MOUSE	mapkapk5							√								√					√			√
SCC4_XENLA	mau2				√					√
B5L143_BOMMX	maximin-22																													√
B5L0Z5_BOMMX	maximin-25/h18																													√
MBLC2_MOUSE	mblac2																													√
MCEM1_MOUSE	mcemp1																													√
MCM5A_XENLA	mcm5-a									√															√
MDM1_HUMAN	mdm1				√			√							√	√					√							√
MED30_MOUSE	med30						√	√			√					√					√				√
Q9TPY9_AMBME	mhc				√	√					√			√	√	√		√			√							√
MID49_XENLA	mief2																													√
MMEL1_HUMAN	mmel1																							√
Q5D712_NOTVI	mmp1	√							√			√	√	√	√	√			√		√			√				√	√
MMP13_XENLA	mmp13	√											√		√	√					√			√				√
MTNA_XENLA	mri1																							√		√
RM17_RAT	mrpl17				√								√		√									√
Q9G4X9_ANDDA	mt-atp6												√		√	√				√	√
Q7Y8V4_ANDDA	mt-atp8												√		√	√				√
Q644B6_9SALA	mt-nd5												√		√	√				√
MYO1A_HUMAN	myo1a				√	√							√		√
NAA16_HUMAN	naa16						√																	√	√
NAA35_DANRE	naa35							√		√		√				√					√
SOSB2_DANRE	nabp1									√						√									√
SOB1A_XENLA	nabp2-a									√						√									√
NARF_RAT	narf																								√
NAS2_CAEEL	nas2								√		√		√		√	√					√			√		√
NAT9_CAEEL	nat9												√		√
NCOA7_MOUSE	ncoa7						√																		√
NDUF4_HUMAN	ndufaf4				√					√		√
NKD1_DANRE	nkd1							√	√		√			√	√	√					√			√				√
NLRC3_HUMAN	nlrc3						√	√				√				√									√
NOP10_HUMAN	nop10				√						√					√					√				√			√
NOSIP_XENLA	nosip																							√
NUD18_DANRE	nudt18																													√
NYAP2_HUMAN	nyap2							√			√					√					√
F7ED21_XENTR	orc3						√			√						√									√
T2C510_FRG3V	orf101r																													√
T2C4Y6_FRG3V	orf15l																													√
T2C5D0_FRG3V	orf29l																													√
T2C3L2_FRG3V	orf2l																								√
T2C511_FRG3V	orf40r																													√
T2C4X3_FRG3V	orf61l																													√
T2C562_FRG3V	orf90l																													√
T2C5J2_FRG3V	orf94r																													√
A1AG3_MOUSE	orm3																													√
OSGEP_XENLA	osgep																								√
OXND1_MOUSE	oxnad1																			√
PDIA1_HUMAN	p4hb	√																		√			√	√		√	√
PAPO3_XENLA	papola						√																		√
PCID2_XENLA	pcid2				√		√			√	√	√									√				√			√
T2C5G0_FRG3V	pcna									√
PDE2_HUMAN	pde2a				√		√	√			√		√		√	√	√		√		√				√			√
PDE4A_RAT	pde4a							√								√
PDE4D_RAT	pde4d							√	√		√			√	√	√					√
PER1_HUMAN	per1						√	√					√		√	√				√	√		√	√	√		√
Q3KQ82_XENLA	pfn1				√	√	√					√	√		√	√			√		√				√
PROF3_CAEEL	pfn3				√	√							√		√						√
PGRC2_MOUSE	pgrmc2							√								√
PITH1_XENLA	pithd1																													√
PLOD3_RAT	plod3	√									√			√	√	√				√	√			√				√
Q6NTS5_XENLA	pmf1				√		√	√		√						√									√
POC1B_HUMAN	poc1b					√															√	√
DPOG1_XENLA	polg				√							√				√					√				√
POLH_HUMAN	polh															√						√			√
DPOLN_MOUSE	poln															√									√
RPA1_HUMAN	polr1a						√																		√
V5YN50_9SALA	pomc						√	√								√								√	√
S5GGW1_9SALA	ppl										√										√					√		√
PRDX1_HUMAN	prdx1							√		√			√		√	√		√		√	√
KGP1_HUMAN	prkg1				√	√		√			√			√	√	√			√		√			√				√
KGP2_RAT	prkg2							√								√			√					√
PROD_HUMAN	prodh							√				√				√				√						√
PERI_XENLA	prph				√	√	√		√						√	√			√		√				√				√
PSB4_RAT	psmb4							√		√		√				√	√	√						√	√	√
PSB7_MOUSE	psmb7							√		√		√	√		√	√								√	√	√
PSME1_HUMAN	psme1							√		√		√				√								√	√	√
PTER_XENLA	pter						√	√								√				√					√
PTN5_MOUSE	ptpn5																							√
PRV7_DANRE	pvalb7																													√
RAB3_CAEEL	rab3							√					√		√	√
RAB36_HUMAN	rab36							√					√		√	√
RAB3A_RAT	rab3a			√	√			√			√		√		√	√					√							√
RAB3C_HUMAN	rab3c							√					√		√	√
RAB3D_MOUSE	rab3d							√					√		√	√								√
RABE1_RAT	rabep1			√						√		√	√		√						√			√
RAD21_XENLA	rad21				√	√	√			√		√	√		√	√									√
RAD50_MOUSE	rad50				√	√	√	√		√	√		√		√	√		√			√			√	√			√
KRAF1_DROME	raf						√	√								√								√	√
S5G6R1_AMBME	rag1				√						√	√	√		√	√	√	√			√			√	√			√
SYRC_PONAB	rars																							√	√	√
RXA_XENLA	rax-a						√														√				√
RBPS2_HUMAN	rbpms2																													√
RECQ1_HUMAN	recql															√									√
RFTN1_HUMAN	rftn1																													√
OPS3_DROME	rh3				√			√								√								√	√
REL1_HUMAN	rln1							√	√							√					√							√
RND1_HUMAN	rnd1				√	√		√			√			√	√	√					√				√
RN170_HUMAN	rnf170																				√			√
BRE1B_RAT	rnf40				√																			√
RL19_XENLA	rpl19				√	√				√			√		√									√	√
RL3_HUMAN	rpl3				√	√				√			√		√	√					√			√	√			√
F6PM62_XENTR	rprd1b						√			√														√	√
RS10_HUMAN	rps10				√		√						√		√									√	√
RS27_XENLA	rps27				√					√			√		√									√	√
HB2B_RAT	rt1-bb									√	√					√		√			√							√
S100G_RAT	s100g																													√
SAMD9_HUMAN	samd9																													√
SAM50_XENTR	samm50			√	√								√		√									√
SCA_DROME	sca							√		√	√		√		√	√					√							√
SEGN_RAT	scgn																													√
SELTB_DANRE	selt1b																										√
SEP8B_XENLA	sept8b									√
ILEU_XENLA	serpinb1																							√
SPB13_HUMAN	serpinb13															√								√
PAI1_MOUSE	serpine1						√	√	√	√		√	√	√	√	√	√	√	√		√			√	√				√
SESD1_DANRE	sestd1																				√
SET1A_HUMAN	setd1a				√		√																	√	√
SFI1_HUMAN	sfi1				√	√				√
SHH_XENLA	shh				√	√	√	√	√	√	√	√	√	√	√	√			√		√		√	√	√			√
SLAIL_DANRE	slain2				√	√
TXTP_HUMAN	slc25a1												√		√							√	√
S2546_RAT	slc25a46												√		√
ADT2_RAT	slc25a5			√	√			√		√		√	√		√	√				√
ADT3_HUMAN	slc25a6				√			√				√	√		√	√				√				√
SMCO1_MOUSE	smco1																													√
SING_DROME	sn				√	√				√	√			√	√	√			√		√							√
SN25B_DANRE	snap25b												√		√
SNPC2_RAT	snapc2						√														√				√			√
RSMB_RAT	snrpb						√																		√
SPRC_XENLA	sparc							√		√			√		√	√			√		√							√
SPIDR_HUMAN	spidr																													√
SRMS_HUMAN	srms																							√
SRP19_HUMAN	srp19												√		√	√								√
SRP54_HUMAN	srp54										√		√		√	√					√			√	√		√
G5E324_9PIPI	srp72												√		√	√								√
ST2A1_RAT	st2a1																													√
SIA8A_XENLA	st8sia1									√						√					√	√	√	√
STAR7_HUMAN	stard7																													√
TM41_DROME	stas							√
STAU2_DANRE	stau2										√		√	√	√						√
STYK1_MOUSE	styk1																							√
SYCP2_RAT	sycp2				√					√		√									√							√
TATD1_DANRE	tatdn1																								√
TBX2A_XENLA	tbx2-a						√																		√
TBX3_RAT	tbx3						√	√		√	√	√	√		√						√				√			√
TCF21_DANRE	tcf21				√		√	√			√					√					√			√	√			√
TFB2M_RAT	tfb2m				√		√																		√
F7EB11_XENTR	tgm4															√								√
THO5B_XENLA	thoc5-b										√		√		√						√				√
TLDC1_XENLA	tldc1																													√
TLN2_HUMAN	tln2		√		√	√	√								√										√
V5QPF8_ANDDA	tlr7							√					√		√	√	√	√						√
TMC7_MOUSE	tmc7																													√
TMCC1_MOUSE	tmcc1																			√
TM141_DANRE	tmem141																													√
TNNC2_MOUSE	tnnc2					√										√
P53_HUMAN	tp53			√	√		√	√	√	√	√	√	√	√	√	√		√	√		√			√	√		√	√
F7BVX7_XENTR	tpgs1				√	√		√			√				√	√					√			√
A4KV48_9SALA	tpi				√								√		√	√				√	√	√	√	√	√	√
TPR_HUMAN	tpr				√	√	√	√		√			√		√	√				√		√		√	√	√	√
TPPC1_HUMAN	trappc1												√		√
Q5R1I1_MOUSE	trav7d-3																													√
MTU1_DANRE	trmu						√	√					√		√	√				√					√	√
TT21B_MOUSE	ttc21b					√		√					√		√	√					√
TTPA_RAT	ttpa										√		√		√	√					√		√					√
TBA_XENLA	tuba				√	√				√			√		√	√					√
TBA1B_RAT	tuba1b				√	√				√			√		√	√								√
TBA8_RAT	tuba8				√	√		√			√										√						√
TBB2_XENLA	tubb2					√			√							√					√
TBB2A_HUMAN	tubb2a					√					√			√	√						√			√
Q6DJ29_XENTR	ubap1																													√
UCP2_DANRE	ucp2							√				√	√		√	√				√	√	√					√	√	√
UFL1_DANRE	ufl1						√																	√	√
UMPS_HUMAN	umps												√		√	√					√							√
URGCP_HUMAN	urgcp									√
VIME_HUMAN	vim				√	√			√	√	√	√		√	√	√			√		√							√	√
B3EY01_AMBTI	vmd2												√		√	√
VPS25_DANRE	vps25			√	√		√	√		√	√	√	√		√	√					√			√	√			√
VPS51_XENLA	vps51				√				√	√			√		√	√
WDR48_XENTR	wdr48																							√
WNT5B_DANRE	wnt5b						√	√	√		√		√	√	√	√			√		√				√		√	√	√
WNT6_XENLA	wnt6						√	√			√					√					√				√			√
XIRP2_HUMAN	xirp2		√		√	√															√							√
K1C1_XENLA	xk81a1					√
ZO15_XENLA	xlcof15																													√
ZO28_XENLA	xlcof28						√																		√
NF7B_XENLA	xnf7																													√
ATP23_HUMAN	xrcc6bp1															√								√	√
1433B_RAT	ywhab						√	√			√	√	√	√	√	√				√	√			√	√
ZN235_MOUSE	znf235						√																		√
ZN260_MOUSE	znf260						√														√				√
ZN426_MOUSE	znf426						√																		√
Z518B_MOUSE	znf518b						√																		√
Z652A_XENLA	znf652-a						√																		√
ZRAN1_HUMAN	zranb1				√	√		√						√	√	√					√			√
